# Supplementary material for: Food claims and nutrition facts of commercial infant foods
Source: PLoS One. 2018 Feb 28;13(2):e0191982. doi: 10.1371/journal.pone.0191982 (PMC5830294; doi:10.1371/journal.pone.0191982)
Supplement: S1 File — (XLSX) [file pone.0191982.s001.xlsx]

## Sheet: Sheet1
ID1	ID2	Recommend age	Added sugar	Added salt	Nutrition claiim	Composition claim	Health claim	Food category	Stage123	Weight	Calorie	Protein	Total fat	Saturated fat	Trans fat	Carbohudrate	Sugar	Sodium	Sugar%	Calcium	Iron	Stage12
Quaker-1	1-1	6	0	0	1	1	1	1	1	100	118.5	2.88	1.44	0.3	0	23.808	5.4	9	18.2	120	3	1
Quaker-2	1-2	6	0	0	1	1	1	1	1	100	118.2	2.94	1.44	0.3	0	23.55		24		120	3	1
Quaker-3	1-3	99	1	0	1	1	1	1	99	100	97.5	1.8	0.7	0.2	0	21.1	1.3	8	5.3	120	3	99
Quaker-4	1-4	8	1	0	1	1	1	1	2	100	129.7	5	1.1	0.3	0	24.8	0	17	0	133	3	2
Quaker-5	1-5	8	1	0	1	1	1	1	2	100	132.3	3.4	1.4	0.3	0	24.8	8	13	24.2	133	3	2
Quaker-6	1-6	99	0	0	1	1	1	1	99	100	98.5	1.7	1.2	0.3	0	20.3	1.3	3	5.3	120	3	99
Quaker-7	1-7	6	0	0	1	1	1	1	1	100	117.6	2.76	1.5	0.3	0	23.91	7.2	8	24.5	120	3	1
Quaker-8	1-8	8	0	0	1	1	1	1	2	100	132	5.1	1.2	0.2	0	25.3	0	30	0	133	3	2
Quaker-9	1-9	8	1	0	1	1	1	1	2	100	133.7	3.1	1.7	0.3	0	26.5	7	11	20.9	133	3	2
Quaker-10	1-10	6	1	0	1	1	1	1	1	100	114.6	3.09	1.32	0.3	0	23.73	6.9	12	24.1	120	3	1
Quaker-11	1-11	6	1	0	1	1	1	1	1	100	102	2.5	1.3	0.3	0	20	7	10	27.5	120	3	1
Quaker-12	1-12	99	1	0	1	1	1	1	99	100	98.3	1.9	0.6	0.2	0	21.3	1.3	8	5.3	120	3	99
Quaker-13	1-13	6	0	0	1	1	1	1	1	100	123.6	3.18	1.77	0.3	0	23.7	8.4	15	27.2	120	3	1
Quaker-14	1-14	6	1	0	1	1	1	1	1	100	116.4	3.12	0.75	0.1	0	24.3	7.5	2	25.8	156		1
Quaker-15	1-15	99	0	0	1	1	1	1	99	100	118.2	2.01	1.44	0.3	0	24.3	1.5	3	5.1	158		99
Quaker-16	1-16	6	1	0	1	1	1	1	1	100	122.4	2.91	1.65	0.3	0	24	8.4	13	27.5	120	3	1
Nutribén-1	2-1	6	0	0	1	1	0	3	1	100	71	0.7	0.1	0	0	16.5	11.5	17	64.8			1
Nutribén-2	2-2	4	0	0	1	1	0	3	1	100	75	0.8	0.1	0	0	17.4	12.8	6	68.3			1
Nutribén-3	2-3	4	0	0	0	1	0	3	1	100	69	3.4	2.3	0.7	0	8.6	0.3	22	1.7			1
Nutribén-5	2-5	4	0	0	0	1	0	3	1	100	70	3.6	2.1	0.6	0	8.8	1	27	5.7			1
Nutribén-7	2-7	4	0	0	1	1	0	3	1	100	75	0.4	0.1	0	0	17.5	7.8	20	41.6			1
Nutribén-8	2-8	4	1	1	0	1	0	3	1	100	80	1.2	0.1	0	0	18.1	0	100	0			1
Nutribén-14	2-14	4	1	0	0	1	1	1	1	100	60.7	2.6	0.4	0.1	0	11.6	5.7	31	37.6	232	3	1
Nutribén-15	2-15	4	1	0	0	1	1	1	1	100	62.4	0.7	0.3	0.1	0	14	5.1	2	32.7	72		1
Nutribén-16	2-16	4	1	1	1	1	1	1	1	100	62.4	0.7	0.3	0.1	0	14	5.1	2	32.7	64		1
Nutribén-17	2-17	4	0	0	1	1	0	1	1	100	59.1	0.7	0.3	0.1	0	13.3	0.5	3	3.4	60		1
Nutribén-18	2-18	6	0	0	1	1	1	1	1	100	67.4	1.04	0.42	0.1	0	14.672	1.7	2	10.4	66		1
Nutribén-19	2-19	6	0	1	0	1	1	1	1	100	72.2	3.12	1.54	0.4	0	11.173	5.9	39	32.8	264	2	1
Nutribén-20	2-20	6	1	0	1	1	0	1	1	100	68.6	0.94	0.35	0.1	0	15.175	6.8	3	39.8	71		1
Nutribén-21	2-21	6	1	0	1	1	0	1	1	100	68.3	1.13	0.38	0.1	0	14.898	5.2	1	30.5	73		1
Nutribén-22	2-22	6	1	0	1	1	1	1	1	100	67.4	0.94	0.35	0.1	0	14.811	4.4	2	26.2	70		1
Nutribén-23	2-23	6	1	0	1	1	0	1	1	100	66.2	1.13	0.38	0	0	13.876	5	2	30.1	70		1
Nutribén-24	2-24	6	1	0	1	0	1	1	1	100	67	1	0.36	0.1	0	14.724	3.7	3	21.9	216		1
Nutribén-25	2-25	6	1	0	1	1	1	1	1	100	69.8	1.07	0.83	0.1	0	14.309	4.9	3	28.1	67		1
Gerber-1	3-1	6	0	0	0	1	0	2	1	100	88	9.5	4	1.4	0	3.6	0	42	0			1
Gerber-2	3-2	6	0	0	1	1	0	2	1	100	46	0.4	0.4	0	0	12.1	10.1	10	87.8			1
Gerber-3	3-3	6	0	0	0	1	0	2	1	100	50	0	0	0	0	12.4	9.5	0	76			1
Gerber-4	3-4	10	1	1	1	0	1	4	3	100	463	4.6	13.9	1	0	80	24.6	306	21.3			2
Gerber-5	3-5	8	1	0	1	1	1	4	2	100	428.6	14.3	0	0	0	71.4	57.1	286	53.3			2
Gerber-6	3-6	10	1	1	1	1	1	4	3	100	437	6.3	14.6	1	0	71.2	29	365	26.5			2
Gerber-7	3-7	8	1	0	1	1	1	4	2	100	365	6	1.6	0.3	0	82.2	17	19	18.6			2
Gerber-8	3-8	8	1	0	1	1	1	4	2	100	366	6	1.6	0.3	0	82.3	17	19	18.6			2
Gerber-9	3-9	8	1	0	1	1	1	4	2	100	366	6	1.6	0.3	0	82.3	17	1	18.6			2
Gerber-10	3-10	6	0	0	1	0	1	1	1	100	125.7	2.23	1.1	0.3	0	26.667	6.7	11	21.2			1
Gerber-11	3-11	4	0	0	1	0	1	1	1	100	133.3	2.23	1.1	1.1	0	26.667	2.2	0	6.7			1
Gerber-12	3-12	8	1	0	1	0	1	4	2	100	357.1	0	0	0	0	85.7	14.3	0	16			2
Gerber-13	3-13	6	0	0	1	1	0	2	1	100	69	0.6	0	0	0	16.6	10.2	0	59.1			1
Gerber-14	3-14	6	0	0	0	1	0	2	1	100	47	0.6	1.4	0	0	7.9	3.1	28	26.4			1
Hipp-5	4-5	4	0	0	1	1	0	3	1	100	41	1.2	1.4	0.1	0	4.7	2.2	20	21.5			1
Hipp-6	4-6	4	0	0	1	1	1	3	1	100	65	3	2.5	0.7	0	6.7	2.7	30	16.6			1
Hipp-7	4-7	4	0	0	1	1	1	3	1	100	42	0.6	0.2	0	0	8.1	7.2	20	68.6			1
Hipp-8	4-8	4	1	0	0	1	0	2	1	100	69	0.5	0.1	0	0	16	11.4	16	66.1			1
Hipp-9	4-9	4	1	0	1	1	0	2	1	100	63	0.2	0.1	0	0	15	11	16	69.8			1
Hipp-10	4-10	4	0	0	1	1	1	2	1	100	57	0.4	0.1	0	0	12.8	9.9	16	69.5			1
Hipp-11	4-11	4	0	0	1	1	1	3	1	100	57	2.1	2.4	0.7	0	6.1	2.1	20	14.7			1
Hipp-12	4-12	4	0	0	1	1	0	3	1	100	67	0.8	0.1	0	0	15	12	16	71.6			1
Hipp-13	4-13	6	0	0	0	1	0	3	1	100	64	0.9	0.1	0	0	14.1	10.1	11	63.1			1
Hipp-14	4-14	4	0	0	1	1	0	2	1	100	80	0.6	0.1	0	0	18.6	9.2	20	46			1
Hipp-15	4-15	4	0	0	1	1	0	3	1	100	65	2.4	2.4	0.3	0	7.7	1.3	20	8			1
Hipp-16	4-16	8	1	1	1	1	0	3	2	100	75	3	3	1	0	8.5	1.4	9	7.5			2
Hipp-17	4-17	6	1	0	1	1	1	4	1	100	466	7.2	12.7	5.3	0	74.7	22.6	20	19.4			1
Hipp-18	4-18	4	0	0	1	1	1	1	1	100	111.9	3.2	3.1	1.1	0	17.5	10.5	57	37.5	107	1	1
Hipp-19	4-19	6	0	0	1	1	1	1	1	100	109	3.2	3.1	1	0	16.8	10.1	48	37.1	118	1	1
Hipp-21	4-21	4	0	0	1	1	1	3	1	100	74	2.8	2.9	0.5	0	8.8	0.8	16	4.3			1
Hipp-22	4-22	4	0	0	1	1	1	3	1	100	48	0.9	0.1	0	0	10	6.7	16	55.8			1
Hipp-23	4-23	8	1	1	1	1	0	3	2	100	65	2.9	2.6	0.6	0	6.9	1	40	6.2			2
Hipp-26	4-26	4	0	0	1	1	1	2	1	100	51	1.5	1.5	0.1	0	7.2	3	16	23.5			1
Hipp-27	4-27	4	0	0	1	1	1	1	1	100	227.4	4.38	0.42	0.1	0	51.06	12	1	21.1			1
Hipp-28	4-28	4	0	0	1	1	1	1	1	100	215.4	7.56	4.56	0.8	0	39.9	0.3	12	0.6			1
Hipp-29	4-29	4	0	0	1	1	1	1	1	100	232.2	8.22	1.86	0.1	0	44.46	0.3	12	0.5			1
Hipp-30	4-30	6	0	0	1	1	1	1	1	100	228	7.38	1.56	0.2	0	44.88	0.4	12	0.7			1
Hipp-31	4-31	4	0	0	1	1	1	1	1	100	230.4	6.54	1.32	0.2	0	46.98		12				1
Hipp-32	4-32	4	0	0	1	1	1	1	1	100	232.2	8.22	1.86	0.1	0	44.46	0.3	12	0.5			1
Hipp-33	4-33	4	0	0	0	1	1	2	1	100	60	0.4	0.2	0	0	13.7	9.5	16	63.3			1
Hipp-34	4-34	4	0	0	1	1	1	2	1	100	49	0.2	0.1	0	0	10.9	9.3	16	75.9			1
Hipp-35	4-35	4	0	0	0	1	0	2	1	100	55	0.3	0.01	0	0	12.7	11.3	16	82.2			1
Hipp-36	4-36	4	0	0	1	1	0	3	1	100	65	2.5	2.7	0.5	0	6.9	1.5	20	9.2			1
Heinz-1	5-1	4	0	0	0	1	0	2	1	100	53	2.2	0.7	0.3	0	8.4	4.6	2	34.7			1
Heinz-2	5-2	4	0	0	0	1	0	3	1	100	35	1.1	0.1	0	0	6.6	2.8	17	32			1
Heinz-3	5-3	7	1	0	1	1	1	4	2	100	420	10	4	4	0	72		200		320	6	2
Heinz-4	5-4	7	1	0	1	1	1	4	2	100	420	10	10	4	0	72		200		320	6	2
Heinz-5	5-5	6	1	1	1	1	1	4	1	100	346.4	19.6	0.2	0	0	62.8	5.4	330	6.2			1
Heinz-6	5-6	4	0	0	1	1	1	1	1	100	96	2.02	0.18	0	0	21.425		3		94	1	1
Heinz-7	5-7	4	0	0	1	1	1	1	1	100	100.3	3.37	1.63	0.7	0	17.1		88		94	1	1
Heinz-8	5-8	4	0	0	1	1	1	1	1	100	104	3.82	1.77	0.8	0	17.75		78		94	1	1
Heinz-9	5-9	4	1	0	1	1	1	1	1	100	112.5	2.92	2.35	1.1	0	18		25		94	1	1
Heinz-10	5-10	4	0	0	0	1	0	2	1	100	61	0.6	0.1	0	0	13.3	12.2	15	80			1
Kewpie-1-1	6-1-1	5	1	0	0	0	0	3	1	100	114.3	2.43	5.86	0	0	12.857		63				1
Kewpie-1-2	6-1-2	5	0	0	0	0	0	2	1	100	45.7	0.14	0.14	0	0	10.857		1				1
Kewpie-1-3	6-1-3	5	1	0	0	0	0	3	1	100	30	0.43	0.14	0	0	6.857		10				1
Kewpie-1-4	6-1-4	5	1	0	0	0	0	3	1	100	74.3	0.86	2.29	0.7	0	12.571		111				1
Kewpie-1-5	6-1-5	5	0	0	0	0	0	3	1	100	34.3	0.57	0.14	0	0	7.571		6				1
Kewpie-1-6	6-1-6	7	0	0	0	0	0	3	2	100	94.3	5.57	4.57	1.4	0	7.857		93				2
Kewpie-1-7	6-1-7	7	1	0	0	0	0	3	2	100	72.9	4.71	0.86	0.3	0	11.429		90				2
Kewpie-1-8	6-1-8	7	1	1	0	0	0	3	2	100	45	1.7	0.2	0	0	9		125				2
Kewpie-1-9	6-1-9	9	1	1	0	0	0	3	2	100	72	1.9	2.1	0.7	0	11.3		165				2
Kewpie-1-10	6-1-10	5	1	0	0	0	0	3	1	100	114.3	2.43	5.86	0	0	12.857		63				1
Kewpie-1-11	6-1-11	9	0	0	0	1	0	4	2	100	398	7.7	4.4	1.2	0	81.9	49.1	14	49.3			2
Kewpie-1-12	6-1-12	9	0	0	1	1	0	4	2	100	393	3.3	0.9	0.3	0	92.9	55.7	7	56.7			2
Kewpie-1-13	6-1-13	9	0	0	1	1	0	4	2	100	392	2.9	0.9	0.3	0	93	55.8	8	56.9			2
Kewpie-1-14	6-1-14	9	0	0	1	1	0	4	2	100	392	3.1	0.8	0.3	0	93.2	56	10	57.1			2
Kewpie-1-15	6-1-15	7	0	0	0	1	0	4	2	100	394	3.4	0.9	0.3	0	93.1	55.9	5	56.8			2
Kewpie-1-16	6-1-16	7	1	1	0	1	0	4	2	100	383	4	0.6	0.2	0	90.3	54.2	176	56.6			2
Kewpie-1-17	6-1-17	7	1	0	0	1	0	4	2	100	387	2.6	1.8	0.6	0	90	54	28	55.8			2
Wakodo-2-1	6-2-1	7	0	0	0	1	1	3	2	100	42.5	1.2	0.2	0	0	8.8	0.6	130	5.6			2
Wakodo-2-2	6-2-2	7	1	1	1	1	1	4	2	100	482	6.4	22.5	11	1	63.4	3.1	175	2.6	1500		2
Wakodo-2-5	6-2-5	7	1	0	0	0	1	4	2	100	396	2	2.8	0	0	90.8		20				2
Wakodo-2-9	6-2-9	9	1	1	1	0	1	4	2	100	489.6	6.25	20.83	12.5	0	69.792		115		260	3	2
Wakodo-2-13	6-2-13	7	1	1	1	0	1	4	2	100	382.4	5.88	2.94	0	0	88.235		265		324	12	2
Wakodo-2-14	6-2-14	7	1	1	1	0	1	4	2	100	382.4	5.88	2.94	0	0	88.235		206		324	12	2
Wakodo-2-27	6-2-27	9	1	1	0	0	1	3	2	100	45	1.38	1	0.3	0	7.5		180				2
Wakodo-2-28	6-2-28	9	1	1	0	0	1	3	2	100	46.3	1	0.75	0.3	0	8.75		150				2
Wakodo-2-31	6-2-31	12	1	1	0	1	1	3	3	100	35	1.4	0.8	0.1	0	5.8	2.5	200	28.6			2
Wakodo-2-32	6-2-32	12	1	1	0	1	1	3	3	100	51.2	2.1	0.6	0.1	0	9.4	3.6	180	28.1			2
Wakodo-2-33	6-2-33	7	1	1	0	1	1	3	2	100	56.2	1.5	0.7	0.1	0	11	2	98	14.2			2
Wakodo-2-36	6-2-36	7	1	1	0	1	1	3	2	100	45	1.5	0.2	0	0	9.2	0.5	72	4.4			2
Wakodo-2-36-2	6-2-36-2	7	1	1	0	1	1	3	2	100	41.2	1.2	0	0	0	9	4.2	120	40.8			2
Wakodo-2-37	6-2-37	9	1	1	0	1	1	3	2	100	68.8	2.5	0.2	0	0	14.2	2.5	150	14.5			2
Wakodo-2-37-2	6-2-37-2	9	1	1	0	1	1	3	2	100	42.5	1.2	1.2	0.1	0	6.6	3.5	150	32.9			2
Wakodo-2-38	6-2-38	9	0	1	0	1	1	3	2	100	77.5	2.38	1	0	0	14.75		140				2
Wakodo-2-39	6-2-39	12	1	1	0	1	1	3	3	100	77.5	2.75	3.13	0	0	9.5		200				2
Wakodo-2-40	6-2-40	12	0	0	0	1	1	3	3	100	87.8	2	0.8	0.4	0	18.1	1.9	240	8.7			2
Wakodo-2-40-2	4-2-40-2	12	1	1	0	1	1	3	3	100	61.2	2.5	1.1	0.5	0	10.4	5.4	250	35.3			2
Wakodo-2-41	6-2-41	7	1	1	0	1	1	3	2	100	50	0.9	0.4	0.8	0	10.6	2	125	16			2
Wakodo-2-41-2	6-2-41-2	7	0	1	0	1	1	3	2	100	32.5	1.2	0.8	0	0	5.2	1.9	140	23.4			2
Wakodo-2-42	6-2-42	9	1	1	0	1	1	3	2	100	71.2	2	0.4	0	0	14.9	1.5	130	8.4			2
Wakodo-2-42-2	6-2-42-2	9	1	1	0	1	1	3	2	100	38.8	1.8	0.2	0.1	0	7.4	4	120	41.2			2
Wakodo-2-43	6-2-43	9	1	1	0	1	1	3	2	100	68.8	2.5	0.2	0	0	14.2	2.5	150	14.5			2
Wakodo-2-43-2	6-2-43-2	9	1	1	0	1	1	3	2	100	38.8	1.8	0.2	0.1	0	7.4	4	120	41.2			2
Wakodo-2-44	6-2-44	12	0	1	0	0	1	3	3	100	60	1.58	0	0	0	13.5		220				2
Wakodo-2-45	6-2-45	12	0	1	0	0	1	3	3	100	38.8	2.25	0.63	0	0	6		150				2
Wakodo-2-46	6-2-46	12	1	1	0	0	1	3	3	100	75.8	2.42	0.92	0	0	14.417		220				2
Wakodo-2-47	6-2-47	7	0	0	0	1	1	3	2	100	42.5	1.2	0.2	0	0	8.8	0.6	130	5.6			2
Wakodo-2-47-2	6-2-47-2	7	1	1	0	1	1	3	2	100	41.2	1.2	0	0	0	9	4.2	120	40.8			2
Wakodo-2-48	6-2-48	9	1	1	0	0	1	3	2	100	71.3	1.5	0	0	0	16.25		110				2
Wakodo-2-49	6-2-49	12	1	1	0	0	1	3	3	100	66.3	2.5	1.75	0	0	10.25		230				2
Wakodo-2-50	6-2-50	7	1	1	0	0	1	3	2	100	76.3	2.25	1.75	0	0	12.75		130				2
Wakodo-2-51	6-2-51	9	1	1	0	0	1	3	2	100	87.5	3.25	1.63	0	0	14.875		160				2
Wakodo-2-52	6-2-52	12	1	1	0	1	1	3	3	100	93.3	1.7	2.6	0.2	0	16	1	159	4.3			2
Wakodo-2-53	6-2-53	9	1	0	0	1	1	3	2	100	52.5	1.9	0.5	0.2	0	10.1	1.5	130	11.4			2
Wakodo-2-53-2	6-2-53-2	9	1	1	0	1	1	3	2	100	46.2	1.9	2	0.8	0	5.1	3	170	26			2
Wakodo-2-54	6-2-54	12	1	1	0	1	1	3	3	100	70	1.7	0.4	0.1	0	14.9	1.4	150	8			2
Wakodo-2-54-2	5-2-54-2	12	0	1	0	1	1	3	3	100	61.2	2.5	1.1	0.5	0	10.4	5.4	250	35.3			2
Wakodo-2-55	6-2-55	12	0	1	0	1	1	3	3	100	87.8	2	0.8	0.4	0	18.1	1.9	240	8.7			2
Wakodo-2-55-2	6-2-55-2	12	1	1	0	1	1	3	3	100	60	5.5	1.4	0.2	0	6.4	2	240	13.3			2
Wakodo-2-56	6-2-56	7	1	1	0	0	1	3	2	100	32.5	1.25	0	0	0	7		140				2
Wakodo-2-57	6-2-57	9	1	1	0	1	1	3	2	100	71.2	1.9	0.5	0.1	0	14.9	0.8	110	4.5			2
Wakodo-2-58	6-2-58	12	0	1	0	0	1	3	3	100	102.5	3.25	3.13	0	0	22.5		345				2
Wakodo-2-59	6-2-59	7	0	1	0	0	1	3	2	100	55	1.5	0	0	0	12.25		150				2
Wakodo-2-60	6-2-60	9	1	1	0	1	1	3	2	100	78.8	2.2	0.6	0.1	0	16	1.6	170	8.1			2
Wakodo-2-60-2	6-2-60-2	9	1	1	0	1	1	3	2	100	46.2	1.9	2	0.8	0	5.1	3	170	26			2
Wakodo-2-61	6-2-61	9	1	1	0	1	1	3	2	100	45	1.38	1	0	0	7.5		180				2
Wakodo-2-62	6-2-62	7	0	1	0	1	1	3	2	100	45	1.5	0.2	0	0	9.2	0.5	72	4.4			2
Wakodo-2-62-2	6-2-62-2	7	0	1	0	1	1	3	2	100	32.5	1.2	0.8	0	0	5.2	1.9	140	23.4			2
Wakodo-2-63	6-2-63	12	1	1	0	0	1	3	3	100	45	2.17	0	0	0	9		250				2
Wakodo-2-64	6-2-64	9	1	1	0	0	1	3	2	100	26.3	1.88	0	0	0	5.25		170				2
Wakodo-2-65	6-2-65	12	1	1	0	0	1	3	3	100	60	1.75	1.25	0.6	0	10.375		200				2
Wakodo-2-66	6-2-66	9	1	1	0	0	1	3	2	100	76.2	1.8	1.2	0.2	0	14.6	1.6	100	8.4			2
Wakodo-2-67	6-2-67	7	1	1	0	0	1	3	2	100	38.8	1.38	0	0	0	8.25		150				2
Wakodo-2-68	6-2-68	9	0	1	0	1	1	3	2	100	72.5	1.9	0.8	0.1	0	14.6	0.9	170	5			2
Wakodo-2-69	6-2-69	7	0	1	0	1	1	3	2	100	68	2.6	1.1	0.6	0	11.8	1.8	150	10.6			2
Pigeon-3-1	6-3-1	6	1	1	1	1	0	4	1	100	390	4.9	2.5	0	0	87.8	5.3	585	5.4	756		1
Pigeon-3-2	6-3-2	6	1	1	1	1	0	4	1	100	390	7.3	2.5	0	0	87.8	5.3	732	5.4	878	24	1
Pigeon-3-3	6-3-3	9	1	1	1	1	0	4	2	100	504	4.4	25.2	8	0	65.2	15.2	284	12.1	880		2
Pigeon-3-4	6-3-4	9	1	1	1	1	0	4	2	100	415	8.5	8.5	2.9	0	75.5	14.6	315	14.1	750		2
Pigeon-3-5	6-3-5	7	1	1	1	1	0	4	2	100	370	4	1	0	0	87	10.7	710	11.6	360		2
Pigeon-3-6	6-3-6	7	1	1	1	1	0	4	2	100	371	4.3	1.4	0	0	87	0.2	486	0.2	829		2
Pigeon-3-7	6-3-7	7	1	1	1	1	0	4	2	100	386	7	1.4	0.3	0	87	1.7	229	1.8	129		2
Pigeon-3-8	6-3-8	7	1	0	1	1	0	4	2	100	387	0.7	1.3	0.5	0	93.3	34.5	7	35.7	380		2
Pigeon-3-9	6-3-9	7	1	0	1	1	0	4	2	100	393	1.33	2	0	0	93.3	32.2	13	32.8	347		2
Pigeon-3-10	6-3-10	9	1	1	1	1	1	4	2	100	347	18.8	8.8	1.2	0	47.7	9.6	1647	11.1	488	94	2
Pigeon-3-11	6-3-11	6	1	1	1	1	0	4	1	100	400	5	2.5	0	0	90	5.3	775	5.3	775	25	1
Pigeon-3-11-2	6-3-11-2	6	1	1	1	1	0	4	1	100	400	7.5	2.5	0	0	90	5.3	750	5.3	900		1
Pigeon-3-12	6-3-12	9	1	1	1	1	1	4	2	100	415	8.5	8.5	2.9	0	75.5	14.6	315	14.1	750		2
Pigeon-3-13	6-3-13	7	1	1	1	1	0	4	2	100	393	1.3	2	0	0	93.3	32.2	13	32.8	347		2
Pigeon-3-14	6-3-14	9	1	1	1	1	0	4	2	100	430	9.5	9.5	4	0	75	17	365	15.8	195	11	2
Hankbaby-1	1	6	0	0	0	1	0	2	1	100	45.3	0.44	0.11	0	0	11		22				1
Hankbaby-2	2	6	0	0	0	1	0	2	1	100	27.9	0.89	0.11	0	0	6.889		1				1
Hankbaby-3	3	6	0	0	0	1	0	2	1	100	12.7	0.56	0	0	0	3.333		62				1
Hankbaby-4	4	6	0	0	0	1	0	2	1	100	8	1.33	0	0	0	1.667		6				1
Hankbaby-5	5	10	0	0	0	1	0	2	3	100	132.3	8.67	10.67	0	0	0		23				2
Hankbaby-6	6	10	0	0	0	1	0	2	3	100	66.7	11.33	2	0	0	0.667		34				2
Hankbaby-7	7	6	0	0	0	1	0	2	1	100	3	0.33	0	0	0	0.556		11				1
Hankbaby-8	8	6	0	0	0	1	0	2	1	100	9	0.11	0	0	0	2.444		0				1
Hankbaby-9	9	6	0	0	0	1	0	2	1	100	32.9	1.11	0.11	0	0	7		1				1
Hankbaby-10	10	6	0	0	0	1	0	3	1	100	6.4	0.22	0	0	0	1.667		16				1
Hankbaby-11	11	6	0	0	0	1	0	2	1	100	56.7	1.56	1.11	0	0	10.333		0				1
Hankbaby-12	12	6	0	0	0	1	0	2	1	100	38.3	1	0.56	0	0	7.444		0				1
Hankbaby-13	13	6	0	0	0	1	0	2	1	100	40	1	0.56	0	0	6.889		13				1
Hankbaby-14	14	6	0	0	0	1	0	2	1	100	36.8	0.99	0.57	0	0	7.1		7				1
Hankbaby-20	20	6	0	0	0	1	0	3	1	100	102.2	1.78	0.22	0	0	23		5				1
Hankbaby-21	21	6	0	0	0	1	0	3	1	100	117.8	2.22	0.22	0	0	26.889		20				1
Hankbaby-22	22	6	0	0	0	1	0	3	1	100	119.1	2.22	0.22	0	0	27.333		39				1
Hankbaby-23	23	6	0	0	0	1	0	3	1	100	116.4	2.56	0.22	0	0	26.333		9				1
Hankbaby-24	24	6	0	0	0	1	0	3	1	100	117.3	2.33	0.22	0	0	26.778		14				1
Hankbaby-25	25	6	0	0	0	1	0	3	1	100	155.6	3.56	0.33	0	0	34.111		164				1
Hankbaby-26	26	6	0	0	0	1	0	3	1	100	116.1	2.78	0.22	0	0	26.333		4				1
Hankbaby-27	27	6	0	0	0	1	0	3	1	100	130.1	2.44	0.22	0	0	29.667		7				1
Hankbaby-28	28	6	0	0	0	1	0	3	1	100	124	2.33	0.22	0	0	28.222		23				1
Hankbaby-29	29	6	0	0	0	1	0	3	1	100	123.3	2.67	0	0	0	27.889		9				1
Hankbaby-30	30	6	0	0	0	1	0	3	1	100	125.2	2.89	0.22	0	0	28.222		7				1
Hankbaby-31	31	6	0	0	0	1	0	3	1	100	125.6	2.67	0.22	0	0	28.556		14				1
Hankbaby-32	32	6	0	0	0	1	0	3	1	100	123.7	2.56	0.22	0	0	28.111		18				1
Hankbaby-33	33	6	0	0	0	1	0	3	1	100	123	2.89	0.22	0	0	28.111		4				1
Hankbaby-34	34	6	0	0	0	1	0	3	1	100	124.9	3	0.33	0	0	28.111		2				1
Hankbaby-35	35	6	0	0	0	1	0	3	1	100	116.4	2.22	0.22	0	0	24.111		16				1
Hankbaby-36	36	6	0	0	0	1	0	3	1	100	115.2	2.67	0.22	0	0	23.667		6				1
Hankbaby-37	37	6	0	0	0	1	0	3	1	100	117.8	2.33	0.22	0	0	24.556		36				1
Hankbaby-38	38	6	0	0	0	1	0	3	1	100	108.1	2.56	0.22	0	0	24.222		3				1
Hankbaby-39	39	6	0	0	0	1	0	3	1	100	122.2	2.33	0.22	0	0	25.556		4				1
Hankbaby-40	40	6	0	0	0	1	0	3	1	100	128.2	2.22	0.22	0	0	26.889		12				1
Hankbaby-41	41	10	0	0	0	1	0	3	3	100	125.8	3.75	0.5	0	0	26		9				2
Hankbaby-42	42	10	0	0	0	1	0	3	3	100	125	3.33	0.25	0	0	26.167		61				2
Hankbaby-43	43	10	0	0	0	1	0	3	3	100	130.8	4.75	0.58	0	0	26.333		181				2
Hankbaby-44	44	10	0	0	1	1	0	3	3	100	128.3	4.33	0.58	0	0	26.417		46				2
Hankbaby-45	45	10	0	0	0	1	0	3	3	100	141.9	3.75	1.17	0	0	29		16				2
Hankbaby-46	46	10	0	0	0	1	0	3	3	100	136.8	3.5	0.83	0	0	28.583		30				2
Hankbaby-47	47	10	0	0	0	1	0	3	3	100	129.3	3.33	0.92	0	0	26.667		6				2
Hankbaby-48	48	10	0	0	0	1	0	3	3	100	136.8	4.2	1.29	0	0	27.25		33				2
Hankbaby-49	49	10	0	0	0	1	0	3	3	100	147	3.75	1.42	0	0	29.5		38				2
Hankbaby-50	50	10	0	0	0	1	0	3	3	100	113.8	1.92	0.17	0	0	25.667		1				2
Hankbaby-51	51	10	0	0	0	1	0	3	3	100	128.7	3.5	0.88	0	0	26.317		144				2
Hankbaby-52	52	10	0	0	0	1	0	3	3	100	130.1	3.67	0.83	0	0	26.75		9				2
Hankbaby-53	53	10	0	0	0	1	0	3	3	100	150	3.67	0.83	0	0	26.75		9				2
Hankbaby-54	54	10	0	0	0	1	0	3	3	100	134.2	3.58	1.25	0	0	26.75		33				2
Hankbaby-55	55	10	0	0	0	1	0	3	3	100	127.3	3.83	0.5	0	0	26.75		18				2
Hankbaby-56	56	10	0	0	0	1	0	3	3	100	129.1	3.92	0.42	0	0	27.417		31				2
Hankbaby-57	57	10	0	0	0	1	0	3	3	100	132	4.5	0.83	0	0	26.917		36				2
Hankbaby-58	58	10	0	0	0	1	0	3	3	100	130.6	4.42	0.42	0	0	27.5		8				2
Hankbaby-59	59	10	0	0	0	1	0	3	3	100	158.3	3.75	1.58	0	0	31.917		44				2
Hankbaby-60	60	10	0	0	0	1	0	3	3	100	131.9	3.83	1.17	0	0	26.5		8				2
Hankbaby-61	61	10	0	0	0	1	0	3	3	100	128.4	3.42	0.92	0	0	26		9				2
Hankbaby-62	62	10	0	0	0	1	0	3	3	100	137.9	3.75	1.67	0	0	27.167		45				2
Hankbaby-63	63	10	0	0	0	1	0	3	3	100	141.5	4.33	1.33	0	0	26.667		149				2
Hankbaby-64	64	10	0	0	0	1	0	3	3	100	134.8	3.92	1.33	0.1	0	26.75		9				2
Hankbaby-65	65	10	0	0	0	1	0	3	3	100	144.8	4.25	1.5	0	0	28.5		34				2
Hankbaby-66	66	10	0	0	0	1	0	3	3	100	129.6	3.25	0.25	0	0	28.25		64				2
Hankbaby-67	67	10	0	0	0	1	0	3	3	100	141	4.25	6.08	0	0	28.583		9				2
Hankbaby-68	68	10	0	0	0	1	0	3	3	100	141.4	4	1.42	0	0	26		13				2
Hankbaby-69	69	10	0	0	0	1	0	3	3	100	140.6	4.92	1	0	0	26.5	0	7	0			2
Hankbaby-70	70	10	0	0	0	1	0	3	3	100	132.3	4.42	0.92	0	0	26.583		12				2
Hankbaby-71	71	12	1	0	0	1	0	3	3	100	153.8	4	0.25	0	0	27.417		7				2
Hankbaby-72	72	12	1	0	0	1	0	3	3	100	153.4	4	0.33	0	0	27.5		2				2
Hankbaby-73	73	12	1	0	0	1	0	3	3	100	157.3	3.08	1.42	0	0	26.417		3				2
Hankbaby-74	74	12	1	0	0	1	0	3	3	100	126.5	2.17	1.08	0	0	26		1				2
Hankbaby-75	75	12	1	0	0	1	0	3	3	100	132	2.92	0.25	0	0	29.583		12				2
Hankbaby-76	76	12	1	0	0	1	0	3	3	100	128.3	2.33	0.17	0	0	29.083		2				2
Hankbaby-77	77	12	1	0	0	1	0	3	3	100	146.8	4	0.25	0	0	32.667		2				2
Hankbaby-78	78	12	1	0	0	1	0	3	3	100	131.3	2.17	0.17	0	0	29.667		2				2
Hankbaby-79	79	12	1	0	0	1	0	3	3	100	128	2.75	0.25	0	0	28		15				2
Hankbaby-80	80	12	1	0	0	1	0	3	3	100	184.9	5.58	0.92	1.1	1	38.083		8				2
Jun-1	1	6	0	0	1	1	1	3	1	100	75.8	3.25	0.37	0.1	0	14.62	0.2	11	1.1			1
Jun-2	2	6	0	0	1	1	1	3	1	100	86.1	4.2	1.51	0.5	0	13.67	0	24	0			1
Jun-3	3	6	0	0	1	1	1	3	1	100	122	5.13	3.06	1.1	0	18.16	1.2	25	3.9			1
Jun-4	4	6	0	0	1	1	1	3	1	100	79.9	3.9	1.64	0.6	0	12.16	0.1	22	0.5			1
Jun-5	5	6	0	0	1	1	1	3	1	100	66.4	2.7	1.27	0.4	0	10.91	0	33	0			1
Jun-6	6	6	0	0	1	1	1	3	1	100	57.6	2.39	1.13	0.4	0	9.44	0	30	0			1
Jun-7	7	6	0	0	1	1	1	3	1	100	68.4	2.77	1.2	0.4	0	11.58	0	28	0			1
Jun-8	8	6	0	0	1	1	1	3	1	100	71.8	3.07	1.81	0.7	0	10.79	0	15	0			1
Jun-9	9	6	0	0	1	1	1	3	1	100	86	2.75	0.47	0.1	0	17.25	0	18	0			1
Jun-10	10	6	0	0	1	1	1	2	1	100	29.3	9.8	1.85	0.7	0	0.3	0	29	0			1
Jun-11	11	4	0	0	0	0	0	2	1	100	8	0.9	0	0	0	1.1	0	18	0			1
Jun-12	12	4	0	0	0	0	0	2	1	100	19	0.6	0.3	0	0	3.9	1.7	4	35.8			1
Jun-13	13	4	0	0	0	0	0	2	1	100	178.5	3.9	1.4	0	0	37	0	1	0			1
Jun-14	14	4	0	0	0	0	0	2	1	100	24	0.3	0	0	0	5.5	5.9	2	98.3			1
Jun-15	15	4	0	0	0	0	0	2	1	100	7	0.8	0.2	0	0	1	0	29	0			1
Jun-16	16	4	0	0	0	0	0	2	1	100	179	10.4	1.3	0.5	0	32.5	17.5	17	39.1			1
Jun-17	17	6	1	0	1	1	1	3	1	100	355.6	10.2	1.41	0.7	0	76.12	5.3	10	6			1
Jun-18	18	6	0	0	1	1	1	3	1	100	26.9	8.7	0.3	0.1	0	2	0.3	19	4.5			1
Jun-19	19	12	0	1	1	1	1	3	3	100	191.2	7.2	4	1.6	0	8.9	0.4	20	0.8			2
Jun-20	20	12	0	1	1	1	1	3	3	100	26.9	8.7	0.3	0.1	0	2	0.3	19	4.5			2
Jun-21	21	12	1	1	1	1	1	2	3	100	221.4	12.66	17.28	6.5	0	6.88		147				2
Jun-22	22	12	0	1	1	1	1	3	3	100	75.8	3.25	0.37	0.1	0	14.62	0.2	11	1.1			2
Jun-23	23	12	0	1	1	1	1	3	3	100	71.2	2.96	1.95	0.7	0	10.33	0.6	32	3.4			2
Jun-24	24	12	0	1	1	1	1	3	3	100	89.4	3.67	2.71	0.9	0	12.21	0.1	37	0.4			2
Jun-25	25	12	0	0	1	1	1	3	3	100	61.4	1.28	0.32	0	0	13.09	0	11	0			2
Jun-26	26	12	0	1	1	1	1	3	3	100	56.5	3.2	0.4	1	0	10.2	0.1	6	0.7			2
Jun-27	27	12	0	1	1	1	1	3	3	100	86.7	2.58	3.03	1.1	0	11.91	0.1	7	0.5			2
Jun-28	28	12	0	1	1	1	1	3	3	100	70.7	2.72	1.27	0.4	0	11.93	0	32	0			2
Jun-29	29	12	0	1	1	1	1	3	3	100	87	4.25	2.85	1	0	10.78	0.1	38	0.5			2
Jun-30	30	12	0	1	1	1	1	3	3	100	87.6	2.57	2.98	1.1	0	12.9	0	21	0			2
Jun-31	31	12	1	1	1	1	1	3	3	100	163.6	5.69	5.79	2.2	0	22.3	5	14	12.2			2
Tian Yuan Xiang-1	1	6	0	0	0	1	1	3	1	100	59	1.4	0.2	0	0	12.9	0	10	0			1
Tian Yuan Xiang-2	2	6	0	0	0	1	1	3	1	100	55	1.7	0.2	0	0	11.7	0	9	0			1
Tian Yuan Xiang-3	3	6	0	0	0	1	1	3	1	100	55	1.6	0.2	0	0	11.7	0	14	0			1
Tian Yuan Xiang-4	4	6	0	0	0	1	1	3	1	100	62	2.1	0.5	0.2	0	12.3	0	14	0			1
Tian Yuan Xiang-5	5	6	0	0	0	1	1	3	1	100	55	1.8	0.4	0.1	0	11	0	9	0			1
Tian Yuan Xiang-6	6	6	0	0	0	1	1	3	1	100	62	2.2	0.2	0	0	12.8	0	11	0			1
Tian Yuan Xiang-7	7	6	0	0	0	1	1	3	1	100	61	2.5	0.2	0	0	12.2	0	15	0			1
Tian Yuan Xiang-8	8	6	0	0	0	1	1	3	1	100	74	3.2	0.1	0	0	15	0	12	0			1
Tian Yuan Xiang-9	9	6	0	0	0	1	1	3	1	100	65	2.8	0.4	0.2	0	12.6	0	29	0			1
Tian Yuan Xiang-10	10	6	0	0	0	1	1	3	1	100	66	2.8	0.3	0.1	0	12.9	0.8	30	4.8			1
Tian Yuan Xiang-11	11	6	0	0	0	1	1	3	1	100	61	2.6	0.2	0	0	12.1	0	12	0			1
Tian Yuan Xiang-12	12	6	0	0	0	1	1	3	1	100	76	2.9	0.5	0.1	0	14.9	0	11	0			1
babybio-1	1	4	0	0	0	1	0	3	1	100	49	2.4	0.6	0.1	0	9.9	1.5	9	12.2			1
babybio-2	2	4	0	0	0	1	0	3	1	100	33	1	0.3	0.1	0	5.7	2.5	27	30.3			1
babybio-3	3	4	0	0	0	1	0	3	1	100	67	3	0.7	0.1	0	13.5	1.3	6	7.8			1
babybio-4	4	4	0	0	0	1	0	2	1	100	29	0.5	0.4	0.1	0	4.9	3.9	25	53.8			1
babybio-5	5	4	0	0	0	1	0	2	1	100	26	1.4	0.1	0	0	4.1	1.8	14	27.7			1
babybio-6	6	4	0	0	0	1	0	3	1	100	51	1.7	0.4	0.1	0	10.9	1.2	18	9.4			1
babybio-7	7	4	0	0	0	1	0	3	1	100	39	1.3	0.4	0.1	0	8.3	2.1	5	21.5			1
babybio-8	8	4	0	0	0	1	0	3	1	100	37	0.8	0.4	0.2	0	7	2.2	6	23.8			1
babybio-9	9	4	0	0	0	1	0	2	1	100	45	0.2	0.1	0.1	0	9.7	8.4	5	74.8			1
babybio-10	10	4	0	0	0	1	0	2	1	100	58	0.47	0.3	0.1	0	12.4	7.8	2	53.4			1
babybio-11	11	4	0	0	0	1	0	2	1	100	47	0.2	0.1	0.1	0	10.3	8.9	4	76			1
babybio-12	12	4	0	0	0	1	0	2	1	100	61	0.4	0.1	0.1	0	13.9	12.9	1	84.6			1
babybio-13	13	4	0	0	0	1	0	2	1	100	54	0.34	0.21	0.1	0	11.66	8.3	1	61.4			1
babybio-14	14	4	0	0	0	1	0	2	1	100	54	0.2	0.2	0.1	0	11.7	9.1	4	67.3			1
babybio-15	15	4	0	0	0	1	0	2	1	100	58	0.5	0.1	0.1	0	12.8	10.6	0	73.3			1
babybio-16	16	4	0	0	0	1	0	3	1	100	50	0.6	0	0	0	11.9	8.3	1	66.4			1
babybio-19	19	6	0	0	0	1	0	3	1	100	46	0.75	1.1	0.1	0	8.9	2.3	23	20			1
babybio-20	20	6	0	0	0	1	0	2	1	100	44	0.5	0.5	0	0	11.9	9.3	1	84.5			1
babybio-21	21	6	0	0	0	1	0	2	1	100	44	0.5	0.5	0	0	11.9	9.3	1	84.5			1
babybio-22	22	6	0	0	0	1	0	2	1	100	57	0.6	0.5	0	0	12.7	11.4	1	80			1
babybio-23	23	6	0	0	1	1	0	1	1	100	116.1	2.07	0.42	0.1	0	26.01		2				1
babybio-24	24	6	0	0	1	1	0	1	1	100	115.8	2.34	0.42	0.1	0	25.68		2				1
babybio-25	25	6	0	0	1	1	1	1	1	100	108.3	2.4	0.45	0.1	0	23.208		16				1
babybio-27	27	6	0	0	0	1	0	3	1	100	55	1.5	0.4	0.1	0	10.5	3.3	155	24			1
babybio-28	28	6	0	0	0	1	0	3	1	100	65	4.4	1.4	0.3	0	7.5	3.6	68	22.2			1
babybio-29	29	8	0	0	0	1	0	3	2	100	45	1.6	0.1	0	0	10.6	1.4	7	12.4			2
babybio-30	30	8	0	0	0	1	0	3	2	100	53	3.9	0.1	0	0	10.9	1.2	12	9.1			2
babybio-31	31	8	0	0	0	1	0	3	2	100	53	3.9	0.1	0	0	10.9	1.2	12	9.1			2
babybio-32	32	8	0	0	0	1	0	3	2	100	50	3.1	0.7	0.2	0	8.5	1.4	16	11.2			2
babybio-33	33	8	0	0	0	1	0	3	2	100	54	3.9	0.5	0.2	0	9.6	1.2	15	8.9			2
babybio-34	34	8	0	0	0	1	0	1	2	100	108.1	2.36	0.5	0.1	0	23.528		3				2
babybio-35	35	8	0	0	1	1	1	1	2	100	109.4	2.78	0.42	0.1	0	24.056	7.8	0	28.3			2
babybio-36	36	8	0	0	1	1	1	1	2	100	108.6	2.92	0.42	0.1	0	22.528	7.5	4	27.7			2
babybio-37	37	10	1	0	0	1	1	4	3	100	394	9.9	4.3	0.6	0	79		57				2
babybio-38	38	12	1	1	1	1	1	4	3	100	380	8.7	1.4	0.2	0	80.4		220				2
babybio-39	39	12	1	1	1	1	1	4	3	100	379	10.9	2.5	1.2	0	74.2		200				2
babybio-40	40	12	1	1	1	1	0	4	3	100	508	7.3	23.7	11.6	0	66.3		153				2
babybio-41	41	12	1	1	0	1	0	4	3	100	449	7.3	14.4	6.7	0	74.3		158				2
babybio-42	42	12	1	1	1	1	0	4	3	100	507	6.4	26	13	0	60.7		106				2
Kameda-1	1	7	1	1	0	1	0	4	2	100	388	3.8	1.1	0.2	0	90.1	0.9	184	0.9		19	2
Kameda-2	2	7	1	1	0	1	0	4	2	100	388	3.8	1.1	0.2	0	90.1	0.9	184	0.9		19	2
HappyFamily-1	1	8	0	0	0	1	1	3	2	100	39	2.4	0.7	0.1	0	5.7	0	73	0			2
HappyFamily-2	2	8	1	1	0	1	1	3	2	100	62	3	0.9	0.2	0	10.5	0.1	74	0.6			2
HappyFamily-3	3	6	1	1	0	1	0	3	1	100	90	4.2	1.1	0.2	0	15.7	0.7	70	3.1			1
HappyFamily-4	4	8	1	1	0	1	1	3	2	100	55	1.9	0.9	0.1	0	9.9	0.2	57	1.5			2
HappyFamily-5	5	8	1	1	0	1	1	3	2	100	76	3	1.8	0.4	0	11.9	0.2	59	1.1			2
HappyFamily-6	6	8	1	1	1	1	0	4	2	100	370	8.4	1.9	0.6	0	79.8	1.8	185	1.9			2
HappyFamily-7	7	8	0	0	1	1	0	4	2	100	369	7.2	0.8	0.2	0	83.3	1	1	1.1			2
EAT@HOME-1	1	4	0	0	1	1	1	2	1	100	94	2.6	0.2	0	0	19.9	0	4	0			1
EAT@HOME-4	4	4	0	0	1	1	1	2	1	100	12	1.4	0.2	0	0	1.6	0	79	0			1
EAT@HOME-5	5	4	0	0	1	1	1	2	1	100	86	0.6	0.4	0	0	20.8	0	3	0			1
EAT@HOME-6	6	4	0	0	1	1	1	2	1	100	40	1	0.1	0	0	9.3	0	49	0			1
EAT@HOME-7	7	4	0	0	1	1	1	2	1	100	103	3.5	2.4	0.8	0	16.9	0	3	0			1
EAT@HOME-9	9	7	0	0	1	1	1	3	2	100	41	5.2	1.2	0.3	0	4.5	0.2	3	2			2
EAT@HOME-10	10	7	0	0	1	1	1	2	2	100	78	16.9	0.7	0.3	0	0	0	37	0			2
EAT@HOME-12	12	10	1	1	1	1	0	3	3	100	51	1.8	0.4	0.1	0	10	0	57	0			2
EAT@HOME-13	13	10	1	1	1	0	1	3	3	100	58	2.8	1.3	0.3	0	8.9	0.2	51	1.4			2
EAT@HOME-14	14	10	1	1	1	1	1	3	3	100	52	2.7	0.6	0.2	0	8.9	0	60	0			2
EAT@HOME-15	15	4	0	0	1	1	1	2	1	100	69	2.3	0.2	0	0	14.2	0	3	0			1
EAT@HOME-16	16	10	1	1	1	1	1	3	3	100	55	3.4	0.7	0.2	0	8.8	0.9	41	6.5			2
EAT@HOME-17	17	10	1	1	1	1	1	3	3	100	54	3.4	1.4	0.5	0	7.1	0	38	0			2
Glico-1	1	12	1	1	1	1	1	3	3	100	60	1.4	0.9	0.3	0	11.6	10.4	191	69.3			2
Glico-2	2	12	1	1	1	1	1	3	3	100	41.2	1.82	0	0	0	9.06	8.3	251	81.1			2
Glico-3	3	12	1	1	1	1	0	3	3	100	58.2	2.36	0.91	0.3	0	10.09	9.6	151	65.7			2
Glico-4	4	12	1	1	1	1	1	3	3	100	62	1.8	1	0.3	0	11.1	9.9	177	63.9			2
Glico-5	5	12	1	1	1	1	1	3	3	100	38.8	2.47	0.59	0.2	0	6	5.5	240	57			2
Glico-6	6	12	1	1	1	1	1	3	3	100	49	1.4	0.3	0.1	0	10.2	9.6	230	78.4			2
Glico-7	7	12	1	1	1	1	0	3	3	100	42.4	0.82	0	0	0	9.88	9.1	249	85.6			2
Glico-8	8	12	1	1	1	1	1	3	3	100	62	1.8	0.2	0	0	13.3	11.9	209	76.8			2
